# Supplementary material for: Cooperativity of Stress-Responsive Transcription Factors in Core Hypoxia-Inducible Factor Binding Regions
Source: PLoS One. 2012 Sep 24;7(9):e45708. doi: 10.1371/journal.pone.0045708 (PMC3454324; doi:10.1371/journal.pone.0045708)
Supplement: Table S1 — HRE, AP1, CREB, CEBPB binding sites and control mutations introduced in LDHA, CA9 and GYS1 promoter constructs. (XLSX) [file pone.0045708.s002.xlsx]

## Sheet: TableS1
Table S1: HRE, AP1, CREB, CEBPB binding sites and control mutations introduced in LDHA, CA9 and GYS1 promoter constructs
Introduced mutations in HIF-reponsive promoters. For each promoter, the table indicates the transcription factor binding sites that the introduced mutations target(Mutation type), the original sequence of the promoter with the relevant binding sites underlined and highlighted in bold (Original sequence) and the resulting sequence after mutagenesis (Mutagenized sequence). In the case of the mouse …
Promoter	Mutation type	Original sequence	Mutagenized sequence
Mouse LDHA	HRE (HIF binding site)	ACACGTGGGTTCCCGCACGTCCGCTGGGCTCCCAC	ACACGTGGGTTCCCTTCAGTCCGCTGGGCTCCCAC
	CREB binding site	CTGGGCTCCCACTCTGACGTCAGCGCGGAGCTTCC	CTGGGCTCCCATTTTTCATTTAGCGCGGAGCTTCC
	Control mutation (non-conserved region)	TGGCGCCTAGCCCGGCTGGACGCCCGCCCCCGGCCC	TGGCGCCTAGCCCGGGCTAGCGCCCGCCCCCGGCCC
Human CA9	HRE (HIF binding site)	CTCTCGTTTCCAATGCACGTACAGCCCGTACACAC	CAAAAGGGCGCTCTGGCTAGCAGCCTGCTCCCCTCC
	AP1 binding site	GCAAAAGGGCGCTCTGTGAGTCAGCCTGCTCCCCTCCA	GCAAAAGGGCGCTCTGGCTAGCAGCCTGCTCCCCTCCA
	Control mutation (conserved region)	GTGAGACTTTGGCTCCATCTCTGCAAAAGGGCGCTC	GTGAGACTTTGGCTCGCTAGCTGCAAAAGGGCGCTC
Human GYS1	HRE (HIF binding site)	AAAGGAGCGTGGAGGACGTGTGGTTACTCAAAGAA	AAAGGAGCGTGGAGGAATTCTGGTTACTCAAAGAA
	CEBPB binding site	AACAGCTAAGAATTTTGCAATCGGCCTGAGCGGGGC	AACAGCTAAGAATTTGCTAGCCGGCCTGAGCGGGGC
	Control mutation 1 (conserved region)	GAGCAAAAGGAGGAGGAGCCAGGAGACATTGGGAAT	GAGCAAAAGGAGGAGGCTAGCGGAGACATTGGGAAT
	Control mutation 2 (non-conserved region)	CGGCCTGAGCGGGGCGGTGGTGGGGCTGAGCAAAAG	CGGCCTGAGCGGGGCGCTAGCGGGGCTGAGCAAAAG
