# Supplementary material for: Cooperativity of Stress-Responsive Transcription Factors in Core Hypoxia-Inducible Factor Binding Regions
Source: PLoS One. 2012 Sep 24;7(9):e45708. doi: 10.1371/journal.pone.0045708 (PMC3454324; doi:10.1371/journal.pone.0045708)
Supplement: Table S2 — Correlation between normoxic basal expression and hypoxia inducibility (known HIF targets). (XLSX) [file pone.0045708.s003.xlsx]

## Sheet: TableS2
Table S2: Correlation between normoxic basal expression and hypoxia inducibility (known HIF targets)
For each gene expression dataset analyzed (GEO_ID), the left table indicates: a) Total number of probes showing null normoxic expression (Number_null), and the number of these that are induced in hypoxia (Null(Nx)_induced(Hx)) b) the number of probes for known HIF targets showing normoxic null expression (HIF_targets_null(Nx)), and the number of these that are induced in hypoxia (HIF_targets_null…
										OBSERVED					EXPECTED
GEO_ID	Number_null	Null(Nx)_induced(Hx)	HIF_targets_null(Nx)	HIF_targets_null_induced	Number_not_null	Number_induced	HIF_targets_Not_Null	Number_HIF_not_null_induced	*	Bnull/notInd	BnotNull/notInd	Bnull/Ind	BnotNull/Ind	*	Bnull/notInd	BnotNull/notInd	Bnull/Ind	BnotNull/Ind	*	Chi_Sq
GDS1648	7634	127	19	1	4788	66	32	6		18	26	1	6		16.3922	27.6078	2.60784	4.39216		0.608162
GSE3045	26974	2397	32	4	27639	296	75	28		28	47	4	28		22.4299	52.5701	9.57009	22.4299		0.0858529
GSE3051	31864	1977	40	4	22749	267	67	11		36	56	4	11		34.3925	57.6075	5.60748	9.39252		0.836053
GSE3195	12435	436	27	9	10191	149	47	17		18	30	9	17		17.5135	30.4865	9.48649	16.5135		0.996108
GSE3196	21275	1894	29	4	19989	312	63	25		25	38	4	25		19.8587	43.1413	9.1413	19.8587		0.103788
GSE4086	33926	1462	52	8	20687	275	55	29		44	26	8	29		34.0187	35.9813	17.9813	19.0187		0.000905472
GSE4630	8338	332	34	7	4221	58	25	7		27	18	7	7		25.9322	19.0678	8.0678	5.9322		0.932435
GSE5579	21066	1357	41	9	19463	238	66	15		32	51	9	15		31.8037	51.1963	9.19626	14.8037		0.999783
GSE7835	30090	2725	32	3	24523	351	75	15		29	60	3	15		26.6168	62.3832	5.38318	12.6168		0.612841
GSE9234	33962	3123	43	3	20651	211	64	12		40	52	3	12		36.972	55.028	6.02804	8.97196		0.398201
Sum	227564	15830	349	52	174901	2223	569	165		297	404	52	165		266.502	434.498	82.4978	134.502		2.72313e-05
