# Supplementary material for: Cooperativity of Stress-Responsive Transcription Factors in Core Hypoxia-Inducible Factor Binding Regions
Source: PLoS One. 2012 Sep 24;7(9):e45708. doi: 10.1371/journal.pone.0045708 (PMC3454324; doi:10.1371/journal.pone.0045708)
Supplement: Table S3 — Candidate HIF1alpha-binding regions identified by ChIP-chip analysis in HeLa cells. (XLSX) [file pone.0045708.s004.xlsx]

## Sheet: TableS3
Table S3: Candidate HIF1alpha-binding regions identified by ChIP-chip analysis in HeLa cells
The Table lists the ChIP-enriched regions that contain at least one probe with an FDR-corrected p value lower than 0.02 (2%). For each region, the chromosome, start and end coordinate (hg19) are indicated, along with the Gene Symbol of the nearest gene or genes. The table also shows the maximum log-fold intensity (max int) found in each region, its score (area under log-fold intensities in the re…
Rank	Gene Symbol	chr	start	end	max int	score	sign. probes	total probes	RCGTG occurrences
1	GAPDH	12	6643092	6644202	2.08	9.4	7	18	9
2	VIPR2	7	158849506	158850068	1.79	7.83	7	10	2
3	LDHA	11	18415624	18416776	1.2	6.06	6	17	10
4	OXSR1	3	38206376	38206934	1.19	5.09	6	9	8
5	KDM4B	19	4968176	4968706	1.41	6.2	5	9	8
6	ADM	11	10329162	10329780	1.13	5	5	9	13
7	ALDOA	16	30076630	30077120	0.8	4.47	4	9	7
8	TNFAIP8	5	118604784	118605170	0.65	2.13	4	7	3
9	AP4E1	15	51200568	51201014	1	2.02	4	7	6
10	SPAG4	20	34205218	34205780	1.3	4.11	3	10	4
11	AK3L1	1	65674786	65675166	0.82	3.22	3	7	1
12	LOC339535	1	238699758	238700012	0.47	1.87	3	5	0
13	CLK3	15	74907840	74908128	0.6	1.51	3	6	7
14	THUMPD3	3	9404558	9405172	0.49	3.11	2	10	3
15	SEC14L2/MTP18	22	30825308	30825854	0.57	2.76	2	9	1
16	AKT1S1	19	50380036	50380230	0.81	2.75	2	4	8
17	DDB2	11	47236784	47237088	1.66	2.65	2	5	2
18	AHSA1	14	77923974	77924362	0.57	2.31	2	7	6
19	P2RY11 / PPAN	19	10217356	10217538	0.75	2.29	2	5	5
20	NHEJ1	2	219977186	219977734	1.15	2.25	2	8	4
21	CTDP1	18	77439196	77439704	0.52	2.2	2	9	14
22	IRF5	7	128572016	128572340	0.65	1.46	2	4	0
23	MORG1	19	12780320	12780632	0.79	0.94	2	5	5
24	BHLHB40	3	5021932	5022308	0.68	0.9	2	6	2
25	VIM	10	17270284	17270474	0.59	0.68	2	4	3
26	AQP11	11	77300818	77300998	0.6	0.66	2	4	7
27	PFKP	10	3110748	3110958	0.65	0.51	2	4	9
28	TOP3A	17	18218132	18218354	0.55	0.48	2	5	8
29	ECE2	3	183967778	183968272	0.43	3.32	1	7	5
30	FAM57A	17	636360	636716	0.7	3.24	1	6	7
31	ZNF292	6	87864786	87865612	0.49	3.17	1	14	11
32	NAT10	11	34126896	34127638	0.59	2.8	1	12	10
33	AXL	19	41732390	41732606	0.7	2.04	1	5	12
34	NFKB2	10	104159348	104159716	0.68	1.97	1	7	8
35	TSKU	11	76493682	76494278	0.62	1.72	1	8	6
36	CSE1L	20	47662504	47662652	0.78	1.67	1	4	3
37	TSR1	17	2239472	2239704	0.91	1.3	1	4	9
38	KILLIN	10	89622364	89622600	0.82	1.27	1	5	10
39	EMID2	7	101054310	101054800	0.52	1.27	1	7	2
40	MPI	15	75182298	75182512	0.61	1.26	1	5	2
41	SLC16A3	17	80188702	80189156	0.77	1.21	1	8	8
42	PGM1	1	64119846	64120172	0.78	1.05	1	6	0
43	GYS1	19	49496678	49497112	0.42	0.92	1	7	6
44	SEC24A	5	133984090	133984334	0.61	0.9	1	5	7
45	KCNIP1	5	170060470	170060664	0.59	0.67	1	4	3
46	FGF11	17	7343196	7343428	0.56	0.66	1	4	6
47	NAB2	12	57481862	57482046	0.64	0.62	1	4	14
48	SERPINH1	11	75273176	75273582	0.64	0.52	1	7	5
49	JARID2	6	15245504	15245700	0.44	0.33	1	4	18
50	TULP3	12	2999970	3000340	0.49	0.29	1	7	6
51	KAZALD1	10	102820312	102820566	0.56	0.24	1	4	3
52	MXI1	10	111970404	111970556	0.5	0.24	1	4	6
53	MYL6	12	56551326	56551548	0.63	0.24	1	4	8
54	CD99L2	X	149941544	149941818	0.47	0.21	1	4	2
55	FOSB	19	45972282	45972432	0.71	0.2	1	4	7
56	POU3F3/MRPS9	2	105562474	105562650	0.44	0.12	1	4	2
57	FAM89B/EHBP1L1	11	65342212	65342458	0.44	0.09	1	5	5
