# Supplementary material for: Cooperativity of Stress-Responsive Transcription Factors in Core Hypoxia-Inducible Factor Binding Regions
Source: PLoS One. 2012 Sep 24;7(9):e45708. doi: 10.1371/journal.pone.0045708 (PMC3454324; doi:10.1371/journal.pone.0045708)
Supplement: Table S4 — Distribution of conserved HBSs in ChIP-chip results across different cell types. (XLSX) [file pone.0045708.s005.xlsx]

## Sheet: TableS4
Table S4. Distribution of conserved HBSs in ChIP-chip results across different cell types.
For each report/cell-type, HIF binding locations were categorized in those observed in at least one other experiment (> 1 exp) and those being unique to the particular report/cell-type (unique). The number of binding locations containing at least one conserved RCGTG motif is shown. The significance of the difference of the observed proportions to random expectation was determined by a chi-squared…
		Observed		Expected		P Value
		> 1 exp	unique	> 1 exp	unique
Report 1 (HepG2, ref. 8)	Cons HBS	66	41	37.12	69.88	4.83e-11
	Non-cons HBS	45	168	73.88	139.12
Report 2 (MCF-7, ref. 9)	Cons HBS	3	6	0.9	8.1	0.0179
	Non-cons HBS	29	282	31.1	279.9
Report 3 (U87, ref. 10)	Cons HBS	24	27	13.71	37.29	6.33e-06
	Non-cons HBS	62	207	86	234
