# Supplementary material for: Cooperativity of Stress-Responsive Transcription Factors in Core Hypoxia-Inducible Factor Binding Regions
Source: PLoS One. 2012 Sep 24;7(9):e45708. doi: 10.1371/journal.pone.0045708 (PMC3454324; doi:10.1371/journal.pone.0045708)
Supplement: Table S5 — Integrated set of core HIF binding regions. (XLSX) [file pone.0045708.s006.xlsx]

## Sheet: TableS5
Table S5: Integrated set of core HIF binding regions
The table summarizes the selected core HIF binding regions (HBRs), indicating the official GeneSymbol of the overlapping or nearest gene, the genomic coordinates (hg19 assembly of the human genome) of the region used for computational predictions of transcription factor binding sites (TFBSs) and the size of the region (in bp).
Gene symbol	Genomic coordinates (hg19)	Sequence length (bp)
ADM	chr11:10,328,449-10,329,256	807
ADM	chr11:10,329,496-10,329,919	423
AHSA1	chr14:77,924,846-77,925,247	401
ALDOA	chr16:30,076,790-30,076,901	111
AURKA	chr20:54,967,226-54,967,793	567
BHLHE40	chr3:5,020,301-5,021,402	1101
BHLHE41	chr12:26,277,713-26,279,693	1980
BNIP3	chr10:133,795,499-133,795,659	160
BNIP3L	chr8:26,240,753-26,241,793	1040
CA9	chr9:35,673,563-35,673,955	392
CCNG2	chr4:78,079,075-78,079,676	601
CITED2	chr6:139,696,434-139,697,942	1508
CLK3	chr15:74,907,831-74,908,443	612
DARS	chr2:136,742,569-136,742,710	141
DARS	chr2:136,743,049-136,743,280	231
DDIT4	chr10:74,033,185-74,033,916	731
DTNA	chr18:32,072,663-32,074,471	1808
EDN1	chr6:12,290,150-12,290,861	711
EGLN1	chr1:231,557,866-231,558,082	216
EGLN3	chr14:34,407,428-34,407,761	333
ENO1	chr1:8,939,076-8,939,169	93
GAPDH	chr12:6,642,658-6,642,839	181
GAPDH	chr12:6,643,438-6,643,699	261
GAPDH	chr12:6,643,838-6,643,904	66
GBE1	chr3:81,810,030-81,810,460	430
GBE1	chr3:81,810,669-81,810,980	311
GYS1	chr19:49,496,839-49,496,958	119
HK2	chr2:75,060,877-75,061,297	420
KDM3A	chr2:86,667,787-86,669,169	1382
KDM4B	chr19:4,968,615-4,968,697	82
KDM4B	chr19:4,968,867-4,969,595	728
KIAA1715	chr2:176,866,247-176,866,444	197
KIAA2013	chr1:11,990,027-11,990,106	79
LDHA	chr11:18,415,984-18,416,187	203
MIF	chr22:24,236,533-24,236,660	127
MXI1	chr10:111,969,760-111,971,391	1631
OXSR1	chr3:38,206,245-38,207,346	1101
P4HA1	chr10:74,856,518-74,856,749	231
PFKFB3	chr10:6,243,173-6,243,694	521
PFKP	chr10:3,110,399-3,111,300	901
PGK1	chrX:77,359,534-77,359,612	78
PLOD2	chr3:145,879,007-145,879,171	164
PNRC1	chr6:89,791,256-89,791,556	300
PPME1	chr11:73,882,566-73,882,972	406
PPP1R3C	chr10:93,392,819-93,393,070	251
RAPGEF6	chr5:130,970,855-130,971,025	170
RNMT	chr18:13,726,489-13,726,740	251
RORA	chr15:60,884,062-60,884,587	525
RSBN1	chr1:114,355,035-114,355,411	376
SEC61G	chr7:54,826,828-54,827,026	198
SLC2A1	chr1:43,428,285-43,428,613	328
STC2	chr5:172,755,197-172,755,894	697
STC2	chr5:172,756,093-172,756,994	901
TMEM45A	chr3:100,211,239-100,211,810	571
UGP2	chr2:64,069,733-64,069,959	226
VEGFA	chr6:43,736,745-43,737,121	376
ZNF292	chr6:87,865,061-87,865,308	247
