# Supplementary material for: Cooperativity of Stress-Responsive Transcription Factors in Core Hypoxia-Inducible Factor Binding Regions
Source: PLoS One. 2012 Sep 24;7(9):e45708. doi: 10.1371/journal.pone.0045708 (PMC3454324; doi:10.1371/journal.pone.0045708)
Supplement: Table S6 — Enriched gene annotation clusters in core HIF binding regions. (XLSX) [file pone.0045708.s007.xlsx]

## Sheet: TableS6
Table S6. Enriched gene annotation clusters in core HIF binding regions.
Clustering of enriched gene annotations in the selected set of 57 core HIF binding regions was carried out using the DAVID bioinformatic resources (http://david.abcc.ncifcrf.gov/). The Table indicates enriched annotation terms within each cluster, the number of genes associated to each term (Count), and the enrichment p value (modified Fisher’s test) with (P_value_adj) or without (P_value) correc…
Annotation Cluster 1	Enrichment Score: 4.37	Count	P_Value	P_value_adj
GOTERM_BP_ALL	cellular carbohydrate metabolic process	11	3.3E-8	1.7E-4
SP_PIR_KEYWORDS	glycolysis	6	9.8E-8	1.0E-4
GOTERM_BP_ALL	hexose metabolic process	8	3.4E-7	8.9E-4
GOTERM_BP_ALL	monosaccharide metabolic process	8	4.1E-7	7.3E-4
Annotation Cluster 2	Enrichment Score: 2.72	Count	P_Value	P_value_adj
UP_SEQ_FEATURE	domain:PKHD	4	1.9E-6	3.4E-2
SMART	P4Hc	4	1.9E-6	1.2E-3
INTERPRO	Prolyl 4-hydroxylase, alpha subunit	4	4.0E-6	2.4E-2
INTERPRO	2OG-Fe(II) oxygenase	4	6.2E-6	1.8E-2
SP_PIR_KEYWORDS	Vitamin C	4	9.7E-6	5.1E-3
GOTERM_MF_ALL	dioxygenase activity	5	1.2E-5	1.7E-2
GOTERM_MF_ALL	oxidoreductase activity, acting on single donors	5	1.2E-5	1.7E-2
Annotation Cluster 4	Enrichment Score: 1.86	Count	P_Value	P_value_adj
GOTERM_BP_ALL	glycogen biosynthetic process	3	7.9E-4	2.4E-1
GOTERM_BP_ALL	glucan biosynthetic process	3	7.9E-4	2.4E-1
Annotation Cluster 5	Enrichment Score: 1.65	Count	P_Value	P_value_adj
GOTERM_BP_ALL	response to hypoxia	5	9.5E-6	4.5E-3
