# Supplementary material for: Cooperativity of Stress-Responsive Transcription Factors in Core Hypoxia-Inducible Factor Binding Regions
Source: PLoS One. 2012 Sep 24;7(9):e45708. doi: 10.1371/journal.pone.0045708 (PMC3454324; doi:10.1371/journal.pone.0045708)
Supplement: Table S7 — Enriched gene annotation terms in transcription factors associated to sequence motifs overrepresented in core HIF binding regions. (XLSX) [file pone.0045708.s008.xlsx]

## Sheet: TableS7
Table S7. Enriched gene annotation terms in transcription factors associated to sequence motifs overrepresented in core HIF binding regions.
Enriched gene annotations in the transcription factors associated to identified sequence motifs in core HIF binding regions (see Tables 1 and 2) was carried out using the DAVID bioinformatic resources (http://david.abcc.ncifcrf.gov/, Functional Annotation Chart). The Table indicates enriched annotation terms, the number of genes associated to each term (Count),the enrichment p-value (modified Fis…
Category	Term	Count	PValue	Genes	Bonferroni	Benjamini
GOTERM_BP_1	GO:0065007~biological regulation	15	1.47E-4	EGR2, CEBPB, NFE2, FOXL1, CREB1, NFYA, FOS, MSX1, ATF3, XBP1, EBF1, FOXC1, NFE2L2, NFIC, MYC	0.0026438147871671314	0.0026438147871671314
GOTERM_BP_1	GO:0008152~metabolic process	15	1.99E-4	EGR2, CEBPB, NFE2, FOXL1, CREB1, NFYA, FOS, MSX1, ATF3, XBP1, EBF1, FOXC1, NFE2L2, NFIC, MYC	0.003574002281299893	0.001788600686858488
GOTERM_BP_1	GO:0032502~developmental process	10	9.24E-4	FOS, MSX1, FOXL1, CEBPB, NFE2, EGR2, CREB1, EBF1, FOXC1, MYC	0.01649882144790371	0.0055301331470613
GOTERM_BP_1	GO:0032501~multicellular organismal process	10	0.009214245577773672	FOS, MSX1, FOXL1, CEBPB, NFE2, EGR2, CREB1, EBF1, FOXC1, MYC	0.15348323103198458	0.040800615509457794
GOTERM_BP_1	GO:0009987~cellular process	15	0.017844600754872944	EGR2, CEBPB, NFE2, FOXL1, CREB1, NFYA, FOS, MSX1, ATF3, XBP1, EBF1, FOXC1, NFE2L2, NFIC, MYC	0.27682442066518875	0.06276445624928484
GOTERM_BP_1	GO:0050896~response to stimulus	8	0.037599088638692796	FOS, MSX1, CEBPB, EGR2, XBP1, CREB1, NFE2L2, MYC	0.49834117026857205	0.10860934502745268
